# Supplementary material for: Balance and physical activity in teenagers and young adults with cochlear implants: a Swedish cohort study
Source: BMC Pediatr. 2026 Mar 5;26:278. doi: 10.1186/s12887-026-06669-x (PMC13064083; doi:10.1186/s12887-026-06669-x)
Supplement: Supplementary file 2 — Supplementary Material 2. [file 12887_2026_6669_MOESM2_ESM.xlsx]

## Sheet: Additional file 3
	Additional file 3. Data distribution for BOT-2, Kids-BESTest and Walking 10 meters with and without head turns, in group comparison and vestibular subgroups pair-wise comparison.
			Group comparison		Vestibular subgroups pair-wise comparison					Group comparison
					H(3)=34.286(p< 0.001)		NH
						**	15.0(12.0-18.5)	***
	BOT-2 Balance subtest, Scale score		NH	TAYACI	CI-UVI		-		CI-BVI	NVF	VL
			15.1(4)	8.3(4)	7.0(4.5-8.0)			-	6.0(4.0-6.5)	13.1(4.4)	5.6(1.6)
			***			-	10.0(9.0-15.0)	**		***
							CI-NVF
	Kids-BESTest Reactive postural responses, points		NH	TAYACI	CI-UVI	NH	CI-NVF	CI-BVI		NVF	VL
			18(18-18)	18(18-18)	18(17-18)	18(18-18)	18(17-18)	18(17.3-18)		18(18-18)	18(17.5-18)
			-				-			-
					H(3)=31.192(p<0.001)		NH
						*	15(15-15)	***
	Kids-BESTest Sensory orientation, points		NH	TAYACI	CI-UVI		-		CI-BVI	NVF	VL
			15(15-15)	13(13-15)	13(13-14)			-	13(13-13)	15(15-15)	13(13-15)
			***			-	15(15-15)	***		***
							CI-NVF
	Walking 10-m. Self-selected speed, no head turns, steps		NH	TAYACI	CI-UVI	NH	CI-NVF	CI-BVI		NVF	VL
			17.6(1.8)	17.2(2.0)	16(14-17)	18(17-18)	18(16-18)	17(17-19.5)		18(16-18)	17(17-18.3)
			-				-			-
					H(3)=9.489(p=0.023)		NH
						*	10(9.3-10.9)	-
	Walking 10-m. Self-selected speed, no head turns, seconds		NH	TAYACI	CI-UVI		-		CI-BVI	NVF	VL
			10.1(9.3-10.9)	9.7(8.7-10.7)	8.6(7.1-8.8)			-	9.9(9-10.9)	10(9.2-10.8)	9.3(8.6-10.1)
			-			-	9.7(8.8-10.8)	-		-
							CI-NVF
	Walking 10-m. Self-selected speed, head turns, steps		NH	TAYACI	CI-UVI	NH	CI-NVF	CI-BVI		NVF	VL
			17(16-18)	17(16-18.5)	16(14.5-18.5)	17(16-18)	17(16-18)	18(17-19.5)		17(16-18)	18(16-19)
			-				-			-
	Walking 10-m. Self-selected speed, head turns, seconds		NH	TAYACI	CI-UVI	NH	CI-NVF	CI-BVI		NVF	VL
			10.4(9.3-12.2)	10.5(9.3-12.1)	8.7(8-14.1)	10.4(9.3-12.2)	10.5(9.5-11)	11(9.4-13.8)		10.5(9.4-11.7)	10.7(8.9-13.6)
			-				-			-
					H(3)=19.243(p<0.001)		NH
						-	3(3-3)	**
	Walking 10-m. Self-selected speed, head turns, points		NH	TAYACI	CI-UVI		-		CI-BVI	NVF	VL
			3(3-3)	3(2-3)	2(1-3)			-	2(1.5-3)	3(3-3)	2(1.8-3)
			*			-	3(3-3)	**		***
							CI-NVF
	Walking 10-m. Fast as possible, head turns, steps		NH	TAYACI	CI-UVI	NH	CI-NVF	CI-BVI		NVF	VL
			13.1(1.1)	13.7(1.5)	13(12.5-13)	13(12-14)	14(12-14)	14(13-15)		13(12-14)	13(13-15)
			-				-			-
	Walking 10-m. Fast as possible, head turns, seconds		NH	TAYACI	CI-UVI	NH	CI-NVF	CI -BVI		NVF	VL
			6(5.1-6.3)	6.1(5.6-6.8)	5.6(5.2-6.2)	6(5.1-6.3)	6(5.4-6.8)	6.4(5.7-7.2)		6(5.4-6.4)	6.1(5.5-6.8)
			-				-			-
	Walking 10-m. Fast as possible, head turns, points		NH	TAYACI	CI-UVI	NH	CI-NVF	CI-BVI		NVF	VL
			3(3-3)	3(3-3)	3(2-3)	3(3-3)	3(3-3)	3(3-3)		3(3-3)	3(3-3)
			-				-			-
	Data distribution for Bruininks-Oseretsky Test of Motor Proficiency Second Edition (BOT-2): Balance Subtest, Kids-Balance Evaluation System Test (Kids-BESTest): Sections, Reactive postural responses and Sensory orientation, and Walking 10 meters with or without head turns, for the groups: Teenagers and young adults with normal hearing (NH), n=20. Teenagers and young adults with Cochlear Implants …
