# Supplementary material for: Balance and physical activity in teenagers and young adults with cochlear implants: a Swedish cohort study
Source: BMC Pediatr. 2026 Mar 5;26:278. doi: 10.1186/s12887-026-06669-x (PMC13064083; doi:10.1186/s12887-026-06669-x)
Supplement: Supplementary file 3 — Supplementary Material 3. [file 12887_2026_6669_MOESM3_ESM.xlsx]

## Sheet: Table 2 mall
			Table 2 förslag
					Group comparison			Sub-groups (of CI) pair-wise comparison				Sub-group (of vestibular function) comparison
							H(3)=34,286 (p<0,001).		TH
								**	15,0(12,0-18,5)	***
			BOT-2 XXXX		TH	CI	CI UVL		-		CI BVL	NVF-tot	VL
					15(12-18,5)	7(5-10,5)	7,0(4,5-8,0)			-	6,0(4,0-6,5)	14(10-16)	6(4-7)
					***			-	10,0(9,0-15,0)	**		***
									CI NVF
			BOT-2 XXXX		TH	CI	CI UVL	TH	CI NVF	CI BVL		NVF-tot	VL
					18(18-18)	18(18-18)	18(17-18)	18(18-18)	18(17-18)	18(17,3-18)		18(18-18)	18(17,5-18)
					-				-			-

## Sheet:  Additional 4 BOT-2
		Additional 4. Data distribution for BOT-2, separate items, in group comparison and vestibular subgroups pair-wise comparison.
				Group comparison			Vestibular subgroups pair-wise comparison				Group comparison
		BOT-2, BOT1		NH	TAYACI	CI-UVI	NH	CI-NVF	CI-BVI		NVF	VL
				10(10-10)	10(10-10)	10(7.2-10)	10(10-10)	10(10-10)	10(10-10)		10(10-10)	10(10-10)
				-				-			-
						H(3)=12.245 (p=0.007).		NH
							-	10(10-10)	*
		BOT-2, BOT3		NH	TAYACI	CI-UVI		-		CI-BVI	NVF	VL
				10(10-10)	10(10-10)	10(8.5-10)			-	10(8.4-10)	10(10-10)	10(9.2-10)
				-			-	10(10-10)	*		***
								CI-NVF
						H(3)=29.663 (p<0.001).		NH
							***	10(10-10)	***
		BOT-2, BOT4		NH	TAYACI	CI-UVI		-		CI-BVI	NVF	VL
				10(10-10)	9.6(3.2-10)	3.6(2.4-4.6)			-	3.9(2-8.5)	10(10-10)	3.7(2-5.8)
				**			**	10(10-10)	***		***
								CI-NVF
						H(3)=27.614 (p<0.001).		NH
							*	10(8.4-10)	***
		BOT-2, BOT6		NH	TAYACI	CI-UVI		-		CI-BVI	NVF	VL
				10(8.4-10)	3.5(2.5-5.8)	4.8(2.1-5.6)			-	2.6(2.2-3.2)	9.8(4.3-10)	2.7(2.3-3.7)
				***			-	5.8(3.4-10)	**		***
								CI-NVF
						H(3)=19.529 (p<0.001).		NH
							-	10(10-10)	***
		BOT-2, BOT7		NH	TAYACI	CI-UVI		-		CI-BVI	NVF	VL
				10(10-10)	10(3.6-10)	8.8(5.9-10)			-	10(10-10)	10(10-10)	5.9(2.3-10)
				***			-	10(4.1-10)	*		***
								CI-NVF
						H(3)=17.923 (p<0.001).		NH
								10(10-10)	***
		BOT-2, BOT8		NH	TAYACI	CI-UVI		-		CI-BVI	NVF	VL
				10(10-10)	10(5.5-10)	10(3.3-10)			-	7.5(3.1-10)	10(10-10)	7.9(3.9-10)
				**			-	10(10-10)	*		***
								CI-NVF
						H(3)=33.101 (p<0.001).		NH
							*	5.4(3.4-8.1)	***
		BOT-2, BOT9		NH	TAYACI	CI-UVI		-		CI-BVI	NVF	VL
				5.7(2.7)	2.3(1.5)	1.9(1.9-2.1)			-	1.3(0-1.7)	4.4(2.5)	1.4(0.9)
				***			-	3.1(2.1-4)	**		***
								CI-NVF
		Data distribution for separate items from Bruininks-Oseretsky Test of Motor Proficiency Second Edition (BOT-2), for the groups: Teenagers and young adults with normal hearing (TH), n=20, Teenagers and young adults with Cochlear Implants (TAYACI), n=41, the vestibular subgroups: Teenagers and young adults with CI and normal vestibular function (CI-NVF), n=19, Teenagers and young adults with CI and…

## Sheet: Additional 5 KidsBest
	Additional file 5. Data distribution for Kids-BESTest, separate items, in group comparison and vestibular subgroups pair-wise comparison.
			Group comparison		Vestibular subgroup pair-wise comparison					Group comparison
	Kids-BESTest, 14, points		TH	TAYACI	CI-UVI	TH	CI-NVF	CI-BVI		NVF	VL
			3(3-3)	3(3-3)	3(3-3)	3(3-3)	3(3-3)	3(3-3)		3(3-3)	3(3-3)
			-				-			-
	Kids-BESTest, 15, points		TH	TAYACI	CI-UVI	TH	CI-NVF	CI-BVI		NVF	VL
			3(3-3)	3(3-3)	3(2.5-3)	3(3-3)	3(3-3)	3(3-3)		3(3-3)	3(3-3)
			-				-			-
	Kids-BESTest, 16,points		TH	TAYACI	CI-UVI	TH	CI-NVF	CI-BVI		NVF	VL
			3(3-3)	3(3-3)	3(3-3)	3(3-3)	3(3-3)	3(3-3)		3(3-3)	3(3-3)
			-				-			-
	Kids-BESTest, 17, points		TH	TAYACI	CI-UVI	TH	CI-NVF	CI-BVI		NVF	VL
			3(3-3)	3(3-3)	3(2.5-3)	3(3-3)	3(3-3)	3(3-3)		3(3-3)	3(3-3)
			-				-			-
	Kids-BESTest, 18a, points		TH	TAYACI	CI-UVI	TH	CI-NVF	CI-BVI		NVF	VL
			3(3-3)	3(3-3)	3(3-3)	3(3-3)	3(3-3)	3(3-3)		3(3-3)	3(3-3)
			-				-			-
	Kids-BESTest, 18b, points		TH	TAYACI	CI-UVI	TH	CI-NVF	CI-BVI		NVF	VL
			3(3-3)	3(3-3)	3(3-3)	3(3-3)	3(3-3)	3(3-3)		3(3-3)	3(3-3)
			-				-			-
	Kids-BESTest, 19a, points		TH	TAYACI	CI-UVI	TH	CI-NVF	CI-BVI		NVF	VL
			3(3-3)	3(3-3)	3(3-3)	3(3-3)	3(3-3)	3(3-3)		3(3-3)	3(3-3)
			-				-			-
	Kids-BESTest, 19b, points		TH	TAYACI	CI-UVI	TH	CI-NVF	CI-BVI		NVF	VL
			3(3-3)	3(3-3)	3(3-3)	3(3-3)	3(3-3)	3(3-3)		3(3-3)	3(3-3)
			-				-			-
	Kids-BESTest, 19c, points		TH	TAYACI	CI-UVI	TH	CI-NVF	CI-BVI		NVF	VL
			3(3-3)	3(3-3)	3(3-3)	3(3-3)	3(3-3)	3(3-3)		3(3-3)	3(3-3)
			-				-			-
					H(3)=32.692 (p<0.001).		TH
						*	3(3-3)	***
	Kids-BESTest, 19d, points		TH	TAYACI	CI-UVI		-		CI-BVI	NVF	VL
			3(3-3)	1(1-3)	1(1-2)			-	1(1-1)	3(3-3)	1(1-1)
			***			-	3(3-3)	***		***
							CI-NVF
					H(3)=34.841 (p<0.001).		TH
						**	30(30-30)	***
	Kids-BESTest, 19d, seconds		TH	TAYACI	CI-UVI		-		CI-BVI	NVF	VL
			30(30-30)	27(4.6-30)	3.9(3-17.6)			-	5.2(2.7-8.2)	30(30-30)	4.6(2.7-7.4)
			***			*	30(30-30)	***		***
							CI-NVF
	Kids-BESTest, 20, points		TH	TAYACI	CI-UVI	TH	CI-NVF	CI-BVI		NVF	VL
			3(3-3)	3(3-3)	3(3-3)	3(3-3)	3(3-3)	3(3-3)		3(3-3)	3(3-3)
			-				-			-
	Data distribution for separate items from Kids-Balance Evaluation System Test (Kids-BESTest), for the groups: Teenagers and young adults with typical hearing (TH), n=20, Teenagers and young adults with Cochlear Implants (TAYACI), n=41, the vestibular subgroups: Teenagers and young adults with CI and normal vestibular function (CI-NVF), n=19, Teenagers and young adults with CI and unilateral vesti…
